# Supplementary material for: Dysregulation of Autophagy Contributes to Anal Carcinogenesis
Source: PLoS One. 2016 Oct 5;11(10):e0164273. doi: 10.1371/journal.pone.0164273 (PMC5051741; doi:10.1371/journal.pone.0164273)
Supplement: S1 Table — This table contains the raw data of FVB/N mice treated with and without DMBA and with and without chloroquine in terms of tumor free survival. (XLSX) [file pone.0164273.s001.xlsx]

## Sheet: data
	Time (weeks)	FVB without DMBA (%)	FVB with DMBA(%)	FVB with Chloroquine without DMBA (%)	FVB with Chloroquine and DMBA (%)
	3	100	100	100	100
	4	100	100	100	100
	5	100	100	100	80
	6	100	100	100	80
	7	100	100	100	80
	8	100	100	100	80
	9	100	100	100	80
	10	100	100	100	80
	11	100	100	100	80
	12	100	100	100	80
	13	100	100	100	80
	14	100	100	100	40
	15	100	100	100	40
	16	100	100	100	40
	17	100	100	100	40
	18	100	100	100	40
	19	100	100	100	40
	20	100	100	100	40
