# Supplementary material for: Dysregulation of Autophagy Contributes to Anal Carcinogenesis
Source: PLoS One. 2016 Oct 5;11(10):e0164273. doi: 10.1371/journal.pone.0164273 (PMC5051741; doi:10.1371/journal.pone.0164273)
Supplement: S2 Table — (XLSX) [file pone.0164273.s002.xlsx]

## Sheet: Sheet1
FVB/N
	p62/area	lc3/area
5 week control-1	862484	1.27402e+06
5 week control-2	913193	1.26099e+06
5 week control-3	669186	1.1079e+06
5 week control-4	526211	894257
5 week control-5	1.50274e+06	1.95871e+06
5 week control-6	1.58698e+06	2.02734e+06
5 week control-7	1.39799e+06	1.85601e+06
5 week control-8	542098	1.09617e+06
5 week control-9	529009	1.09959e+06
5 week control-10	922169	1.25668e+06
5 week control-11	922755	1.21802e+06
5 week control-12	926893	1.30097e+06
5 week control-13	87564.9	1.31051e+06
5 week control-14	917717	1.39775e+06
5 week control-15	833161	1.27761e+06
5 week control-16	807785	1.19252e+06
5 week control-17	812357	1.21045e+06
5 week control-18	774516	1.1663e+06
5 week control-19	818500	1.36263e+06
5 week control-20	62202.9	1.09104e+06
5 week control-21	714206	1.35691e+06
5 week control-22	859722	1.50492e+06
5 week control-23	835898	1.85386e+06
5 week control-24	848991	1.82427e+06
5 week control-25	454042	1.01236e+06
5 week DMBA-1	1.78577e+06	1.82465e+06
5 week DMBA-2	1.73821e+06	1.85543e+06
5 week DMBA-3	1.55301e+06	2.07853e+06
5 week DMBA-4	1.58849e+06	2.13806e+06
5 week DMBA-5	705713	2.03713e+06
5 week DMBA-6	625982	1.20794e+06
5 week DMBA-7	954204	1.09509e+06
5 week DMBA-8	948374	1.10795e+06
5 week DMBA-9	884066	1.41035e+06
5 week DMBA-10	823861	1.46053e+06
5 week DMBA-11	1.59424e+06	2.82133e+06
5 week DMBA-12	1.60327e+06	2.82046e+06
5 week DMBA-13	59475.2	1.03202e+06
5 week DMBA-14	895713	1.12423e+06
5 week DMBA-15	1.51293e+06	2.04004e+06
5 week DMBA-16	917632	1.30097e+06
5 week DMBA-17	1.03459e+06	1.86377e+06
5 week DMBA-18	1.36828e+06	1.84633e+06
5 week DMBA-19	1.69677e+06	1.35506e+06
5 week DMBA-20	1.74936e+06	1.50252e+06
5 week DMBA-21	1.54239e+06	1.7417e+06
5 week DMBA-22	260543	1.207e+06
5 week DMBA-23	934190	1.47867e+06
5 week DMBA-24	918185	1.30527e+06
5 week DMBA-25	1.76924e+06	2.06918e+06
10 week DMBA-1	1.09618e+06	1.60046e+06
10 week DMBA-2	1.50206e+06	1.58294e+06
10 week DMBA-3	749422	1.36723e+06
10 week DMBa-4	141612	1.22888e+06
10 week DMBa-5	855658	1.76352e+06
10 week DMBa-6	1.12145e+06	2.01866e+06
10 week DMBa-7	1.29653e+06	1.86221e+06
10 week DMBa-8	1.26493e+06	1.84235e+06
10 week DMBa-9	1.39825e+06	1.64096e+06
10 week DMBa-10	1.73002e+06	1.84306e+06
10 week DMBa-11	149609	1.48949e+06
10 week DMBa-12	1.73014e+06	2.25744e+06
10 week DMBa-13	1.58771e+06	2.27143e+06
10 week DMBa-14	1.03154e+06	1.76689e+06
10 week DMBa-15	1.51192e+06	2.34765e+06
10 week DMBa-16	1.21607e+06	1.3595e+06
10 week DMBa-17	1.66742e+06	1.39853e+06
10 week DMBa-18	1.37989e+06	2.19008e+06
10 week DMBa-19	877236	2.46409e+06
10 week DMBa-20	1.40692e+06	1.47956e+06
10 week DMBa-21	1.32506e+06	2.41133e+06
10 week DMBa-22	1.50357e+06	3.85412e+06
10 week DMBa-23	658294	1.10779e+06
10 week DMBa-24	514094	938110
10 week DMBa25	1.5215e+06	2.31515e+06
15 week DMBA-1	794208	1.68821e+06
15 week DMBA-2	837086	1.75391e+06
15 week DMBA-3	320506	1.95519e+06
15 week DMBA-4	290719	1.70996e+06
15 week DMBA-5	289542	1.70881e+06
15 week DMBA-6	625638	968395
15 week DMBA-7	1.48933e+06	1.39241e+06
15 week DMBA-8	1.50593e+06	1.40751e+06
15 week DMBA-9	1.69479e+06	1.48367e+06
15 week DMBA-10	1.75939e+06	1.48482e+06
15 week DMBA-11	1.63617e+06	1.46875e+06
15 week DMBA-12	1.56471e+06	2.47311e+06
15 week DMBA-13	1.6226e+06	1.47764e+06
15 week DMBA-14	1.30548e+06	1.9789e+06
15 week DMBA-15	1.54438e+06	2.34673e+06
15 week DMBA-16	556945	1.15082e+06
15 week DMBA-17	911760	1.31472e+06
15 week DMBA-18	913380	1.2193e+06
15 week DMBA-19	924759	1.28269e+06
15 week DMBA-20	652839	1.1764e+06
15 week DMBA21	526198	952728
15 week DMBA-22	1.80975e+06	2.27873e+06
15 week DMBA-23	797555	1.80819e+06
15 week DMBA--24	1.36105e+06	1.84231e+06
15 week DMBA-25	1.71441e+06	1.6393e+06
20 week DMbA-1	1.06793e+06	2.27058e+06
20 week DMbA-2	1.52958e+06	1.67796e+06
20 week DMbA-3	1.65354e+06	1.59711e+06
20 week DMbA-4	1.56348e+06	2.47196e+06
20 week DMbA-5	1.62101e+06	1.47919e+06
20 week DMbA-6	1.30488e+06	1.97896e+06
20 week DMbA-7	837413	1.76399e+06
20 week DMbA-8	317905	1.95534e+06
20 week DMbA-9	291824	1.70996e+06
20 week DMbA-10	289540	1.70893e+06
20 week DMbA-11	1.30566e+06	1.97905e+06
20 week DMbA-12	1.54445e+06	2.34613e+06
20 week DMbA-13	556974	1.15076e+06
20 week DMbA-14	911543	1.30899e+06
20 week DMbA-15	947564	1.21895e+06
20 week DMbA-16	1.36825e+06	1.84633e+06
20 week DMbA-17	1.69676e+06	1.3551e+06
20 week DMbA-18	1.74943e+06	1.50257e+06
20 week DMbA-19	1.54239e+06	1.74177e+06
20 week DMBA-20	26054.4	1.207e+06
20 week DMbA-21	1.3454e+06	1.97896e+06
20 week DMbA-22	846535	1.79001e+06
20 week DMbA-23	320776	1.95519e+06
20 week DMbA-24	292135	1.73206e+06
20 week DMbA-25	291315	1.72989e+06
FVB treated with chloroquine
FVB treated with chloroquine without DMBA-1	2.73356e+06	1.49253e+06
FVB treated with chloroquine without DMBA-2	2.38808e+06	1.34032e+06
FVB treated with chloroquine without DMBA-3	2.17936e+06	1.46043e+06
FVB treated with chloroquine without DMBA-4	1.89071e+06	1.56472e+06
FVB treated with chloroquine without DMBA-5	2.22131e+06	1.63471e+06
FVB treated with chloroquine without DMBA-6	1.84174e+06	1.21122e+06
FVB treated with chloroquine without DMBA-7	1.89279e+06	975907
FVB treated with chloroquine without DMBA-8	1.16618e+06	630200
FVB treated with chloroquine without DMBA-9	1.27598e+06	873815
FVB treated with chloroquine without DMBA-10	2.56624e+06	729883
FVB treated with chloroquine and DMBA-1	2.57174e+06	2.14337e+06
FVB treated with chloroquine and DMBA-2	2.30714e+06	1.89804e+06
FVB treated with chloroquine and DMBA-3	1.73899e+06	1.65673e+06
FVB treated with chloroquine and DMBA-4	2.58537e+06	2.22154e+06
FVB treated with chloroquine and DMBA-5	3.05881e+06	2.48868e+06
FVB treated with chloroquine and DMBA-6	3.10275e+06	2.53195e+06
FVB treated with chloroquine and DMBA-7	2.22215e+06	1.76937e+06
FVB treated with chloroquine and DMBA-8	1.9619e+06	1.72042e+06
FVB treated with chloroquine and DMBA-9	3.13314e+06	2.59954e+06
FVB treated with chloroquine and DMBA-10	2.70614e+06	1.81207e+06
FVB treated with chloroquine and DMBA-11	1.52985e+06	1.62187e+06
FVB treated with chloroquine and DMBA-12	1.84871e+06	1.87914e+06
FVB treated with chloroquine and DMBA-13	2.59162e+06	2.18062e+06
