# Supplementary material for: Dysregulation of Autophagy Contributes to Anal Carcinogenesis
Source: PLoS One. 2016 Oct 5;11(10):e0164273. doi: 10.1371/journal.pone.0164273 (PMC5051741; doi:10.1371/journal.pone.0164273)
Supplement: S3 Table — This table provides the histology for each mouse in the study based on genotype. (XLSX) [file pone.0164273.s003.xlsx]

## Sheet: Sheet1
K14E6/E7 time course
Treatment	normal	low-grade dysplasia	high-grade dysplasia	carcinoma	Totals
5 week without DMBA	8	17	0	0	8
5 weeks with DMBA	9	16	0	0	14
10 week without DMBA	0	21	4	0	9
10 weeks with DMBA	0	18	4	3	8
15 week without DMBA	1	20	4	0	3
15 weeks with DMBA	0	5	4	16	7
20 week without DMBA	1	5	19	0	9
20 weeks with DMBA	0	0	0	25	10
Total	15	15	11	18	59
Expected
FVB/N time course
Treatment	normal	low-grade dysplasia	high-grade dysplasia	carcinoma
5 weeks without DMBA	25	0	0	0
5 weeks with DMBA	17	8	0	0
10 weeks without DMBA	16	6	3	0
10 weeks with DMBA	11	13	1	0
15 weeks without DMBA	23	2	0	0
15 weeks with DMBA	10	15	0	0
20 weeks without DMBA	9	11	5	0
20 weeks with DMBA	5	11	9	0
