# Supplementary material for: Dysregulation of Autophagy Contributes to Anal Carcinogenesis
Source: PLoS One. 2016 Oct 5;11(10):e0164273. doi: 10.1371/journal.pone.0164273 (PMC5051741; doi:10.1371/journal.pone.0164273)
Supplement: S4 Table — This table gives the raw data of LC3β and p62 levels measured by FIJI for each K14E6/E7 mouse and human sample in the study. (XLSX) [file pone.0164273.s004.xlsx]

## Sheet: Sheet1
human samples
	p62/area	lc3/area
Normal 1	1.30531e+06	1.97769e+06
Normal 2	1.7192e+06	1.67874e+06
Normal 3	1.54014e+06	1.21501e+06
Normal S16-02734 (1A)	734803	1.74901e+06
Normal S16-00156	1.15289e+06	1.3144e+06
Normal S16-01534 (1A)	959246	2.19316e+06
Normal S16-01083 (1A)	1.1825e+06	1.41688e+06
Normal S16-01160 (1A)	931489	2.46388e+06
S15-29486 (6A)	619474	1.26569e+06
S16-00222 1A	701065	1.42882e+06
LSIL 1	2.24205e+06	1.01457e+06
LSIL 2a	2.73216e+06	1.36165e+06
LSIL 2b	2.6662e+06	1.71509e+06
LSIL S15-35885 (3A)	1.74274e+06	1.57032e+06
LSIL- S15-37226 (1A)	1.38558e+06	960209
LSIL S16-00222(6A)	1.08985e+06	746170
LSIL S 16-0029 (1A)	1.61271e+06	1.15967e+06
LSIL S16-00480 (2A)	2.15961e+06	2.08445e+06
S15-29486(5A)	2.44291e+06	2.49814e+06
LSIL S16-00480 (1A)	2.05264e+06	2.07213e+06
HSIL 4b	2.06945e+06	3093370
HSIL 3	1.64752e+06	2.4138e+06
HSIl 2	1.84277e+06	2.2094e+06
AIN 3 S15-37205 (1A)	485435	1.71172e+06
AIN 3 S15-37057 (1A)	868367	1.51612e+06
AIN 3 S15-31806 (1A)	555796	2.09348e+06
AIN 2 S15-29486 (2A)	1.28161e+06	1.48812e+06
AIN 2 S16-00222 (3A)	808432	1.58629e+06
S15-29486 (4A)	777496	1.91284e+06
S15-31806 (5A)	1.00502e+06	2.12731e+06
mouses amples
	p62/area	area
5 week control-1	1.00273e+06	1.13632e+06
5 week control-2	795517	1.67216e+06
5 week control-3	622136	1.14172e+06
5 week control-4	1.26282e+06	1.87392e+06
5 week control-5	1.59395e+06	1.88318e+06
5 week control-6	1.32726e+06	1.62098e+06
5 week control-7	984245	1.22909e+06
5 week control-8	959321	1.22279e+06
5 week control-9	848888	808898
5 week control-10	829153	831903
5 week control-11	821323	875020
5 week control-12	1.28835e+06	1.79799e+06
5 week control-13	747488	935987
5 week control-14	772715	919350
5 week control-15	672193	986596
5 week control-16	656826	967915
5 week control-17	977954	1.72347e+06
5 week control-18	908407	1.82457e+06
5 week control-19	973875	1.19658e+06
5 week control-20	936848	1.15037e+06
5 week control-21	1.42811e+06	1.82013e+06
5 week control-22	1.09086e+06	1.16856e+06
5 week control-23	1.00073e+06	1.02636e+06
5 week control-24	1.60403e+06	1.82377e+06
5 week control-25	1.75954e+06	1.87167e+06
5 week DMBA-1	1.58496e+06	1.54382e+06
5 week DMBA-2	1574764	1.21018e+06
5 week DMBA-3	1.41589e+06	1.86149e+06
5 week DMBA-4	1.27406e+06	1.65317e+06
5 week DMBA-5	1.28712e+06	2.05865e+06
5 week DMBA-6	961326	1.36049e+06
5 week DMBA-7	953539	1.35414e+06
5 week DMBA-8	1.40597e+06	2.09342e+06
5 week DMBA-9	1.2056e+06	2.0694e+06
5 week DMBA-10	966246	1.35875e+06
5 week DMBA-11	426057	1.4333e+06
5 week DMBA-12	1.19942e+06	2.06235e+06
5 week DMBA-13	1.29917e+06	2.0779e+06
5 week DMBA-14	1.0025e+06	1.89678e+06
5 week DMBA-15	1.41316e+06	1.85897e+06
5 week DMBA-16	814914	1.28513e+06
5 week DMBA-17	1.43008e+06	2.42716e+06
5 week DMBA-18	949915	1.34086e+06
5 week DMBA-19	841311	1.2436e+06
5 week DMBA-20	948811	1.34037e+06
5 week DMBA-21	840250	1.22579e+06
5 week DMBA-22	1.40426e+06	1.85501e+06
5 week DMBA-23	1.40831e+06	1.87714e+06
5 week DMBA-24	1.65128e+06	2.10029e+06
5 week DMBA-25	810695	1.26991e+06
10 week DMBA-1	2.41741e+06	919375
10 week DMBA-2	3.68997e+06	2.04736e+06
10 week DMBA-3	3.53403e+06	725431
10 week DMBA-4	2.77696e+06	114164
10 week DMBA-5	2.41603e+06	1.89183e+06
10 week DMBA-6	2.05134e+06	185890
10 week DMBA-7	2.82187e+06	2.01224e+06
10 week DMBA-8	3.06834e+06	1.73648e+06
10 week DMBA-9	2.74062e+06	1.38123e+06
10 week DMBA-10	3.34632e+06	1.29776e+06
10 week DMBA-11	1.50422e+06	794770
10 week DMBA-12	3.83138e+06	1.38144e+06
10 week DMBA-13	2.67396e+06	750240
10 week DMBA-14	3.37057e+06	1.30076e+06
10 week DMBA-15	2.05525e+06	1.84277e+06
10 week DMBA-16	3.76573e+06	1.99736e+06
10 week DMBA-17	2.0895e+06	1.74007e+06
10 week DMBA-18	1.47654e+06	698391
10 week DMBA-19	2.37317e+06	2.02562e+06
10 week DMBA-20	1.82745e+06	1.51517e+06
10 week DMBA-21	2.57911e+06	2.02823e+06
10 week DMBA-22	1.42594e+06	921153
10 week DMBA-23	1.29952e+06	837251
10 week DMBA-24	2.30186e+06	978396
10 week DMBA-25	2.13861e+06	1.44416e+06
15 week DMBA-1	2.17632e+06	2.40939e+06
15 week DMBA-2	1.07219e+06	1.71975e+06
15 week DMBA-3	1.58397e+06	3.23416e+06
15 week DMBA-4	1.63097e+06	2.46539e+06
15 week DMBA-5	1.60098e+06	2.1023e+06
15 week DMBA-6	1.68687e+06	1.70759e+06
15 week DMBA-7	1.66261e+06	1.62199e+06
15 week DMBA-8	1.59602e+06	1.61303e+06
15 week DMBA-9	1.4667e+06	1.64479e+06
15 week DMBA-10	1.12145e+06	1.47406e+06
15 week DMBA-11	1.62517e+06	1.38426e+06
15 week DMBA-12	1.55991e+06	1.49799e+06
15 week DMBA-13	1.11534e+06	1.94148e+06
15 week DMBA-14	1.02973e+06	4.39295e+06
15 week DMBA-15	1.15717e+06	2.38851e+06
15 week DMBA-16	1.07281e+06	1.89236e+06
15 week DMBA-17	1.03923e+06	2.50092e+06
15 week DMBA-18	1.13973e+06	2.38526e+06
15 week DMBA-19	1.15691e+06	1.24446e+06
15 week DMBA-20	1.24783e+06	1.87754e+06
15 week DMBA-21	1.60098e+06	2.1023e+06
15 week DMBA-22	1.45349e+06	2.14697e+06
15 week DMBA-23	1.45224e+06	2.13324e+06
15 week DMBA-24	1.61879e+06	2.47448e+06
15 week DMBA-25	1.67278e+06	2.5458e+06
20 week DMBA-1	1.02973e+06	2.46561e+06
20 week DMBA-2	1.62857e+06	3.49035e+06
20 week DMBA-3	900422	2.43818e+06
20 week DMBA-4	1417931	1.74084e+06
20 week DMBA-5	1.76931e+06	2.47131e+06
20 week DMBA-6	1.33396e+06	2.19705e+06
20 week DMBA-7	1.40454e+06	2.47614e+06
20 week DMBA-8	1.594e+06	2.07889e+06
20 week DMBA-9	1.43135e+06	2.30333e+06
20 week DMBA-10	1.50485e+06	3.97671e+06
20 week DMBA-11	1.76931e+06	2.47131e+06
20 week DMBA-12	1.22239e+06	2.24955e+06
20 week DMBA-13	1.41234e+06	1.79123e+06
20 week DMBA-14	1.20134e+06	1.72719e+06
20 week DMBA-15	1.35824e+06	2.40653e+06
20 week DMBA-16	801566	2.80682e+06
20 week DMBA-17	807720	2.98517e+06
20 week DMBA-18	306398	1.24369e+06
20 week DMBA-19	845887	1.14805e+06
20 week DMBA-20	1.2402e+06	2.13094e+06
20 week DMBA-21	1.04381e+06	1.91723e+06
20 week DMBA-22	782320	2.2632e+06
20 week DMBA-23	1.41793e+06	1.74084e+06
20 week DMBA-24	1.37894e+06	2.18304e+06
20 week DMBA-25	921048	1.3979e+06
normal	1.58496e+06	1.54382e+06
normal	84512.2	1.21018e+06
normal	1.41589e+06	1.86149e+06
normal	1.27406e+06	1.65317e+06
normal	1.28712e+06	2.05865e+06
low grade	1.41741e+06	919375
low grade	1.68997e+06	2.04736e+06
low grade	1.77696e+06	114164
low grade	2.41603e+06	1.89183e+06
high grade	1.17632e+06	2.40939e+06
high grade	1.63097e+06	2.46539e+06
scc	1.60098e+06	2.1023e+06
scc	1.02973e+06	2.46561e+06
scc	1.62857e+06	3.49035e+06
scc	900422	2.43818e+06
scc	1417931	1.74084e+06
scc	1.76931e+06	2.47131e+06
scc	1.53403e+06	725431
scc	1.07219e+06	1.71975e+06
scc	1.58397e+06	3.23416e+06
